# Supplementary material for: The Potential of Newly Established Grassland Strips and Permanent Semi-Natural Grassland to Promote Common Carabids and Spiders on Arable Land
Source: Insects. 2025 Apr 22;16(5):439. doi: 10.3390/insects16050439 (PMC12112026; doi:10.3390/insects16050439)
Supplement: Supplementary file 1 [file insects-16-00439-s001.zip]

Archive with 1 entries (1 files):
- insects-3512967-supplementary.pdf
